# Supplementary material for: A Novel Energy-from-Waste Approach for Electrical Energy Production by Galvano–Fenton Process
Source: Molecules. 2021 Jun 30;26(13):4013. doi: 10.3390/molecules26134013 (PMC8271935; doi:10.3390/molecules26134013)
Supplement: Supplementary file 1 [file molecules-26-04013-s001.zip]

Archive with 1 entries (1 files):
- molecules-1271492-SI.pdf
